# Supplementary material for: Resveratrol attenuates pulmonary fibrosis by inhibiting alveolar epithelial senescence via targeting SASP-related proteins: an integrated bioinformatics-experimental study
Source: Front Pharmacol. 2025 Nov 26;16:1680998. doi: 10.3389/fphar.2025.1680998 (PMC12689916; doi:10.3389/fphar.2025.1680998)
Supplement: Supplementary file 1 [file Table8.csv]

A549 aging cells	IPF	A549 aging cells|IPF
PEG10	TERT	CPS1
NPTX1	RTEL1	VCAN
INHBB	RTEL1-TNFRSF6B	NPC1
AGR2	CFTR	COL4A1
DCDC2	BMPR2	TGM2
TM4SF4	PARN	PLA2G4A
UPK1B	SFTPC	DKK1
NHERF2	ABCA3	PTGS2
IGFL2-AS1	CACNA1H	COL5A1
RTN4RL2	LOC110806263	MAP3K14
DOK4	SFTPB	LOXL2
PDK4	TERC	IGFBP7
PDE1C	SFTPA2	CAVIN1
MARCHF4	SFTPA1	C5
CSRP1	NKX2-1	PODXL
MDGA1	TGFB1	EFEMP1
INSL4	CAV1	CFH
NDST1	NF1	FSTL1
OLFM1	EIF2AK4	CDH1
NFKB2	TBX4	TAGLN
ANXA8L1	CFTR-AS1	CTSB
GABRA5	ENG	NTRK3
C11orf86	CSF2RA	SERPINE1
CLDN2	GABRA1	SLC12A2
ITPRIP	LOC110806306	JUP
EFHD2	LOC111674472	COL4A2
CNTNAP3B	SMAD9	MUC5AC
CHST11	ACVRL1	COL6A1
MYRF	DSP	AXL
SPOCK1	KCNK3	FGB
IGFBP7-AS1	FAM13A	SFN
BDKRB2	STAT3	NTS
TP53I3	PDGFRB	FGA
P3H2	KIF21A	FLRT3
PLEKHA2	CLCN1	CCN1
AKR1B15	TNF	CP
RNASE4	SLC34A2	RBFOX3
HILPDA	TINF2	C3
IGFL2	DKC1	MMP2
MFGE8	SFTPD	PROS1
USH1C	HPS1	SHH
TM4SF20	HPS4	LRRK2
MMD	MARS1	CACNA2D1
STC1	TSC2	FHL1
CXXC5	SMPD1	DYSF
MORC4	HLA-DRB1	COL11A1
FXYD6-FXYD2	CSF2RB	FBN1
DIO2	LOC111674475	APOH
FXYD2	HMOX1	KCNH1
CTPS1	IFNG	IL11
HAPLN3	ELMOD2	LAMC2
LMO7	STN1	CCBE1
MTUS1	FOXF1	BAAT
FGFR4	TSC1	JUN
HLA-DMB	ATP11A	DDC
TMEM37	FAM111B	TSPAN7
VAV3	MIR21	ARRB1
SPDEF	NOTCH1	ANK3
CDH4	ACE	DPYD
ELMO1	DPP9	FGFR3
KIRREL3	LOC111674477	SLC40A1
LOC100507156	SARS2	AXIN2
HGD	CASR	MGAM
ARHGAP23	MMP1	IL32
CNTNAP3P2	ITGA3	CACNA1D
FMN1	NPHS2	ERBB3
GPCPD1	FGFR1	BMP4
LOC105373989	NAF1	DOCK2
RNF43	SMAD4	SEMA3A
ST6GAL2	IL10	UGT1A7
RND1	IL1B	FOS
PLCH1	SLC7A7	DMD
SLFN5	EDNRA	SPHK1
PLEKHH2	NOP10	HBEGF
CNTNAP3	TUBB3	AQP3
KIAA1549L	SLC20A2	MUC5B
ARHGAP18	SLC2A1	PLCB1
TUFT1	AKT1	NCF2
CYP4F11	TP53	XDH
LOC100294145	EDN1	XYLT1
PLS1	CCN2	ADSS1
NID2	FLNA	UGT1A1
UPK3B	ZCCHC8	GRIN2B
MATN2	PDGFB	UGT1A4
BCAS1	CTNNB1	MYPN
CITED4	GDF2	KCNJ2
UGT1A9	MIR17	CNTNAP2
TSPAN13	SCN5A	F7
PDLIM5	HFE	SERPINA6
LOC102725238	PTEN	DOCK8
EPB41L5	ATP13A3	SEMA7A
IQGAP2	CCL2	MLXIPL
RAP1GAP	SMAD3	CALB2
CLTCL1	MUC1	FLNC
QPRT	EGFR	HHIP
GPR176	SFTA3	AGT
ADD3	MBL2	FN1
CNKSR2	BMPR1A	IL6
CPA4	NKX2-5	ABCB1
ADAMTS9	LOC113664106	F5
FAM228B	TLR4	PPARGC1A
SLC7A2	CBS	DUSP19
CFD	MMP9	SERPINI1
ETV1	SMAD2	HABP2
PDZK1IP1	CRP	PDZK1
ADAM19	TMEM67	BMPR1B
SAMD5	IL13	DEFB1
DENND11	JAG1	NOS1
RHOBTB1	IL4	EDN3
COL4A2-AS1	LTBP4	H19
RICTOR	HYDIN	CXCL1
EMB	JAK2	SOX2
USP53	MEG3	DAW1
TFPI	OFD1	RBP4
SLFN13	COL1A1	HDAC9
TPRA1	POT1	ITGAL
POF1B	ELANE	NGF
B3GNT3	MYH7	LBP
FST	PTPN11	HTR2B
SLFN11	NOTCH3	CKMT1B
LRATD2	MIF	CXCL8
PLD5	NOTCH2	CD14
FOXF2	LOC111674463	MUC5B-AS1
LRRC58-DT	IL1RN	HNF1A-AS1
FYB1	ACTC1	TRPS1
LIN7A	PIK3CA	TNFSF15
SH2D5	ALB	STING1
ANXA13	KRAS	KCNJ11
LINC00261	BMP6	CYP3A5
GALNT4	CLCN2	SLC52A3
ADGRE1	CTC1	CARD11
ANKS4B	PKHD1	IL1R2
EXOC6	SCNN1A	SALL1
EDARADD	HCN4	IL18R1
KAAG1	ACTA2	TNFRSF9
CCDC68	INVS	NR1H4
CSDC2	PLG	PRKG2
MT2A	TIMP1	ANGPT1
FRK	TGFBR2	ELN
ANG	CC2D2A	LAMA4
MOB3B	TGFBR1	IGF2
NAV1	GJB2	ARX
PDGFRL	CHD7	TRPC6
COL4A2-AS2	PGR-AS1	EGR1
RASSF9	GATA4	SERPINA1
RUNX3	REN	ADRB2
RELB	RPA1	SNAI2
SH3RF3	PAH	F10
HILPDA-AS1	IL2RA	FAP
CDCP1	FCGR2A	MIAT
TMTC2	AFF4	PDGFRA
MPP1	HLA-DQB1	APLN
POC1B-GALNT4	LMNA	PRKCG
FGG	RPGRIP1L	ADGRV1
FAM133A	GLB1	AHSG
ITGA11	IL1A	ANO1
ETV4	KCNA5	RAG1
AK5	ABCC6	KIF5A
MTUS1-DT	NLRP3	ALOX5AP
STEAP2	SOX17	SNCA
CORO2B	MTOR	CRLF1
BARX1	NOS3	FGFR2
RHOD	NHP2	GPR35
KCNK5	BRAF	GJB1
GRB7	IGF1	COL1A2
LINC02246	COL3A1	CDKN1C
LOC101448202	MPO	KISS1R
MIR198	SCNN1B	SYK
LHX8	NOS2	TP63
RAB37	IL17A	PRKG1
TMEM47	EPHX1	FHIT
TRIM67	HIF1A	IRF6
SFRP4	LOC102723566	CSTA
VASH2	INPP5E	DRD1
IGFN1	TOLLIP	AGTR1
CA11	TPM1	COLQ
DMKN	TGFB2
SYBU	ATM
BMPER	MALAT1
RPS4Y1	PPARG
C1GALT1	HGF
SH3BGRL2	PMS2
MEGF6	MTHFR
ZNF853	MIR155
MGMT	CLN6
TMEM178B	SLC11A1
ZNF516	IL5
ACSM3	GBA1
CHD5	F2
SORCS2	TNNI3
RAB27B	CD36
COL22A1	HLA-B
KLF9	POLG
ARHGAP24	KDR
PCMTD2	CAV3
PTPRE	HRAS
ARFGEF3	IL2
WSCD1	SRC
EPS8L3	TBX1
NIPAL4	FGF2
EVA1A	TCTN3
SLC43A1	SPP1
CDH17	CEP290
STEAP1	SOS1
AOX1	CCL5
FOSL1	MIR125A
SH3PXD2A	CCL18
KIF12	MIR223
PRRT1B	NPPA
MAST4	GATA6
PARM1	ICAM1
THRB	NPPB
CNTNAP3C	LOC113633877
PELI2	SCGB1A1
RIMS4	CSF2
C15orf48	DES
LIN28B	AGER
FGL1	GNRHR
LRRC4B	IL18
HOOK1	CPLANE1
ZNF608	TGFB3
HOXA10	PHOX2A
SLC23A1	LOX
ST8SIA4	NFKB1
CHGB	SLC17A5
PCSK5	BMP1
UGT1A6	TNNT2
KLHL4	GJA5
A1CF	FGF10
LOC112268430	CXCL10
DDX3Y	NRAS
LURAP1L	CDKN2A
SLC6A15	MIR451A
TENT5A	LEP
USP9Y	FASLG
CES1	NFE2L2
ADAMTS1	BBS2
MAGEA6	CSF3
SESN3	MPL
LINC02212	INS
ERO1B	PIK3CG
TENM2	TTN
LOC100288637	GJA1
SDK2	RPL5
SLCO1C1	GC
CYP26A1	TBX5
SLC2A13	ALMS1
LHFPL6	VEGFA
UGT1A3	SMARCA4
SLC6A17	NPHP4
EPHB6	ADA
TMEM158	GLA
UNC13A	SGCB
NPR1	VWF
TRPA1	MMP7
IGSF10	CCL3
GLB1L2	KIF7
SYTL2	DNAH5
FRMD4B	MIR20A
UGT1A8	CXCR4
SLC22A4	MYH6
DOC2B	GAA
UGT1A5	DVL1
FILIP1	TLR2
ABCG1	BBS7
ALX1	CCL11
PEAR1	MAP2K1
ANKRD30A	MIR199A1
RRAD	SOD1
UGT1A10	CERNA3
IL34	MIR22
ASGR1	HBB
PCDHB5	PRTN3
RAB42	RAF1
TBC1D8B	ADCY10
COBL	MIR140
GPR37	LIPA
KDM5D	ACTB
ZNF467	THBD
BCL11B	ACADVL
CEACAM6	HPS3
PTPRH	CD4
SLC16A7	NOX4
DCDC1	TRIM32
HLF	STAT1
CORO2A	SOD2-OT1
HSF2	BMP2
KCNJ16	CXCR3
ADAM22	PTPRC
CEMIP	FAS
TMEM265	CTSD
WFDC21P	TF
EIF1AY	MMP3
TSPAN10	IL33
ONECUT2	MYBPC3
LOC101928051	MIR30A
SUSD5	CTLA4
CRYM	CD8A
TXLNGY	MT-CO1
PCYOX1L	KCNN4
PELI1	ACE2
RAPGEF5	GDF1
ASB4	RHOA
TBX2	IL1R1
C4BPB	TMEM138
FSTL4	BBS5
RASSF6	MYH11
IGSF11	WNT5A
SYT6	EDNRB
ENTPD2	POSTN
DACT2	AHI1
PRKY	SOD2
LINC01322	IFIH1
FGD4	CBL
ADCY1	STX1A
C9orf72	HMGB1
PRR15	DYNC2H1
ZNF862	FGF7
SLFNL1	MIR34C
UTY	ARG1
RINL	PINK1
MICB	ANKS6
AGMO	TTR
SYTL5	GBE1
BCL2A1	SDHA
PTBP2	DNAH11
AFF1-AS1	BBS10
TM7SF2	OAS1
ZNF658	MMP12
PACSIN1	VCAM1
GABRA3	MIR204
PLA2G4C	RYR2
HNF4G	MIR143
GGT5	MYC
ESAM	NPC2
PRODH2	PRF1
PRSS12	MKKS
ZFY	HLA-DQA1
MAGEA3	NEU1
SH2B2	ZFPM2
TTLL6	GREM1
LINC02535	SLC9A3
ZFP92	GUSB
ULBP1	PKD2
HLA-DMA	APOE
RAET1G	FOXP3
TINAGL1	LGALS3
PLCXD3	HPS5
VPS37D	CCR2
FAT3	KCNMA1
C6orf132	BMP7
PSG4	TUBA1A
TTTY15	BBS12
MCF2L	MIR29A
LOC102723546	BBS9
C5-OT1	WT1
SP4	BCL2
ITIH5	TGFA
ZC3H6	SCNN1G
GDF6	HPS6
KCTD12	ARL13B
HOXD11	VCL
FCGBP	SLC26A9
SPX	CEACAM3
LOC105372424	MIR146B
CIDEC	EFEMP2
GAS7	DNAAF3
ZNF22	ITGAM
KCNQ5	AGTR2
HOXA10-AS	ATP7B
TBC1D30	NAGLU
GRIK2	RYR1
PART1	COPD
RNF150	ARSA
CDH6	CCDC39
FAM133DP	SLC37A4
ALDH1L1	ABCC8
NPY1R	MIRLET7D
ZNF25	ARSB
TNFAIP6	CCDC40
RERG	APOB
LOC101929494	SERPINC1
CHAC1	ABCB4
MYO1A	ANKRD1
CXXC4	TTC21B
PCDHA4	SPINK1
RBP1	TBX20
PARP10	KRT18
TM4SF5	GSTM1
CADM2	CXCR2
P2RY1	TTC8
TRAF1	SEMA3E
TYW1B	WRAP53
GUCY1A2	TET2
MIR147B	KIT
SLAMF7	NHLRC2
TMEM151A	PLAT
HEATR6-DT	ARL6
EBF1	MIR146A
TXNDC16	SLC22A5
LINC02313	CYP27A1
CGB8	IFNA1
LOC100505498	CCL4
PTPRD	NIPBL
DHRS2	SHOC2
ZNF711	PTCH1
KRT4	BRCA2
FAM13A-AS1	STAT4
GALNT9	CHI3L1
ZNF658B	TUG1
TOX3	EGF
KIAA1755	PSAP
LOC105369782	CD274
LOC107985297	G6PC1
AKAP6	SLC25A13
KCNV1	NKX2-6
SH3RF3-AS1	AGL
ITIH2	SHOX
ASIC2	FGF8
EPHA4	CALR
LOC102724852	F3
SLC16A6	PTPN22
HIVEP3	FRMD7
NKD1	HSD17B4
NCCRP1	HFE-AS1
AKR1C4	ASL
KSR2	ASS1
TENT5B	GSTP1
SLAIN1	HP
PCDH7	CACNA1C
EPHA7	LPL
CREB5	HSP90AA1
ONECUT1	FBN2
YBX2	GSTM3
EMILIN3	SELP
GALNT17	EPCAM
SLC1A1	TIMP2
KANK4	EPO
SGPP2	PHGDH
TNFAIP8L3	ACTA1
EFCAB12	NOD2
HENMT1	FMR1
MAGEA3-DT	MMP8
PLXNC1	LAMA3
VXN	HSPD1
CPN1	IDUA
ZNF850	LIG4
KLF17	SLC6A14
MIR6720	MIR29B1
SGSM1	VDR
FXYD6	SMAD7
CSMD3	RSPH3
LOC105376617	DIPK1A
DIO2-AS1	CERS1
FSBP	RIT1
POU3F3	MYD88
REPS2	SERPINH1
NETO1	LZTR1
LOC93429	CASP3
PRKG1-AS1	TNXA
VWA7	RET
TC2N	GALC
ADH6	CR1
PTPRN2	ESR1
FAM83A	IDS
LOC105376611	PDGFA
PHYHIPL	ROR2
LGALS4	THBS1
A1BG	ASAH1
BCL2L15	DHCR7
FAM224B	EZH2
SPRY1	CXCL12
FAM110C	PROKR2
CFAP251	AQP1
SDC2	IGFBP5
VGF	SOS2
FAM224A	PEX6
LINC00887	SPARC
P2RX3	GPT
CEACAM1	MAPK3
NLGN4Y	LINC02605
CTNNA2	KMT2D
SDK1	PKD1
IGIP	DNAI2
GREM2	TULP3
PKIB	RSPH1
SUSD4	MAPK8
LOC112268311	ALOX5
SIDT1	IFT140
CLDN14-AS1	SDHB
HHIP-AS1	S100A9
FER1L6	CDKN1A
TPTEP1	BAG3
CDH19	PRKN
DIP2C-AS1	GCDH
ANKRD20A5P	CCL17
CAVIN3	PLXND1
CDK18	TLR3
AVPR1A	SIRT1
DACT1	DNAH8
BRINP1	PECAM1
PCDH17	DNAAF2
LSAMP	SPRED1
GUCY1B1	GLI3
CHRDL2	DNAAF1
CACNB4	RNASE3
LNCAROD	LYST
LRRCC1	IL2RB
EFCAB8	SDCCAG8
NAV2-AS6	CD44
LOC112268289	CYBB
GYS2	CPT2
LYPD6	PEX1
LOC105374715	DNAH1
CASP4	NPHS1
NOVA2	TSLP
CPVL	LRP5
LOC105375350	SELE
HES7	KNG1
LOC107984104	RSPH9
P3H2-AS1	S100A4
GCHFR	SGCD
LOC107986959	CXCL5
LHFPL4	KCNQ1
ZNF239	CDH2
FMO5	MET
HOXA4	TNFRSF1A
LOC105372663	ADAR
TEX15	S100A8
SHLD2P1	DCN
CXCL3	CCDC103
KCNT2	GALNS
SCAND3	CDKN2B-AS1
PRR15L	PDP1
INTS6L	TTN-AS1
LOC105377548	FENDRR
ADRA2A	GNAS
DNER	MIR133B
SFRP5	ZEB2
KCNIP3	CD34
BDKRB1	THPO
LGI2	CD40LG
RNF128	GFI1
LMO1	XPR1
LOC105377743	LTA
LOC107984026	MIR486-1
FAR2P2	CCR4
RUNDC3A-AS1	LTBP1
HOTS	ZNF423
NYNRIN	SOX11
VWDE	MIR142
ZNF529-AS1	CXCL9
TMEM171	MMACHC
UNC5D	RNASEH2B
C9orf152	BCS1L
SLC16A9	FKRP
UGT8	MMP13
CKMT1A	FKTN
PLBD1	GLIS2
DKFZP586I1420	CLN3
TSPAN1	FGF17
LINC00173	CD163
ADGRG5	PLA2G6
PHF21B	FANCB
BTNL9	SCO2
VSX1	MIR145
LOC105371240	ERCC6
CCDC85A	MIR126
LOC105373582	IDH2
DENND2D	ENPP1
IL6-AS1	DNAAF11
PHEX	LINC01672
GDF7	VPS13B
CDH16	ABCA1
LGALS2	MEFV
MIR1204	EMD
ACY3	IVD
CCDC150	FLCN
TMEM150B	MIR193A
RASD1	TYR
CRISPLD1	MIR335
SCEL	GSN
ARHGAP8	MAP2K2
FGFBP1	TNFRSF11B
LOC101927825	CCL22
ALOX12P2	MAPK1
RAB38	CFAP298
CDK14	VIP
GAL	PRSS1
HNMT	SMAD6
LRRIQ1	MIR34A
PLEKHA4	NOX1
ZBED2	DNMT1
SCIN	SUMF1
LOC105377744	MYORG
APOD	LPAR1
IGFL3	VCP
RPS2P32	APOA1
CALHM5	KRT8
SCTR	SMAD1
SHC2	EP300
LOC105375981	LAMP2
STYK1	MYL2
GFRA2	HLA-DPB1
KCNJ8	CD247
AVIL	VIM
CDK6-AS1	SURF1
INSYN2B	GRP
SOX21	IL9
C11orf91	FLT4
GRAMD2B	DGUOK
MIR30DHG	CHIT1
PCDHA10	SOX10
LOC105374013	POLE
ZNF583	ABCB11
LOC105371291	STXBP2
GOLT1A	CALM3
UNC5CL	OTC
NAALAD2	MIR150
INS-IGF2	RASA2
NCMAP	ERCC2
FHIP1A	CXCR1
HOXB2	WNT3A
SERTAD4-AS1	IL1RL1
LINC02732	PNPLA6
PCBP3	ACD
LOC107984670	ADIPOQ
SECTM1	ERBB2
ADM2	AQP5
RAB39A	FIP1L1
ITGA10	HSPA1A
BMPR1B-DT	MECP2
LOC107987294	SLC26A4
COL21A1	MTTP
COL17A1	MT-ND1
LINC01910	BRCA1
ITGBL1	RRAS
DNM3	SNORD118
LOC107984567	L1CAM
LOC112267876	SDHD
FLRT1	BLM
MIR4260	FANCL
SPATA3-AS1	FOXRED1
AQP7	KCNH2
KIF25-AS1	NF2
LINC00886	MITF
LOC100287036	IL12B
SBSN	GNPTAB
TOX	LAMA2
RNF144B	SOCS1
SLC9A9	ACVR1
LOC105378988	FBLN5
POC1B-AS1	RASA1
LOC112268037	PDE4A
OVGP1	ACADM
SLC44A3-AS1	DOCK6
DSEL	MT-CO2
LINC02893	CCR7
DPYD-AS1	MIRLET7C
ZNF418	SETBP1
CPNE8-AS1	ARHGAP31
SAMD12	NDUFS4
ARHGEF5	PCCB
GPC2	IL4R
STK31	MIR210
LOC101927817	SLC6A4
CHMP1B2P	PDHA1
NUGGC	ABCC9
SUCNR1	CXCL11
LOC105369388	MAPT
CYRIA	PKP2
FFAR4	CCR5
HS3ST3B1	VHL
PRKCB	DTNBP1
LINC01979	PDE5A
LOC105376046	GNRH1
CRTAC1	PCCA
SLC7A10	SGSH
CATSPER1	MMP14
LOC105370062	ABCC10
LINC01719	GDF15
IGFL1	ABCD1
CXXC5-AS1	AARS2
LOC155060	MGP
LOC102724800	CASP1
LOC102723480	ALDH5A1
NR2F2-AS1	HBA1
TTC39B	PARK7
PDE2A	GSTT1
DNAI3	GGT1
LOC102723825	HADHA
HMSD	LYN
POU2AF3	TMX2-CTNND1
LOC112268252	FOXJ1
HS6ST2	IL7
ATXN1-AS1	NDUFAF6
CD160	EVC2
SNAP91	SETD2
ANKRD20A2P	CAPN3
CABCOCO1	DICER1
TCF21	ADM
MARCHF1	IGF1R
LOC105371932	AARS1
LOC107987300	GRN
RNF17	GATA2
GSTM2	CDH5
CHST2	ERCC4
ZNF611	HLA-A
GABBR2	HGSNAT
LOC105371737	NFU1
LINC00543	ENPP2
PLAAT5	TAFAZZIN
HOXA2	MT-ND5
LINC01754	MIR30D
PLEKHB1	IRF5
CEACAM7	LRPPRC
DNAI7	SCN1B
BIN2	ANOS1
MROH2A	KRT7
C2CD4A	PRKAG2
RNF212	PEX5
LOC100129434	SLC34A1
MIR6717	MLH1
GRAMD1C	CSF1
GNAO1	PLAU
SOX21-AS1	SCN4A
SPINT1	FUCA1
LOC112268182	FLNB
LOC105373925	MAN2B1
LHX9	PEX26
KIRREL2	DLL4
CYP39A1	CLN8
CHST1	PEX7
ATP8A1	STK11
HRK	RBPJ
CCM2L	PSMB8
LOC105371754	PEX2
USP44	FCGR3A
KLF9-DT	RMRP
LOC105379490	GATA5
CHMP3-AS1	PEX19
PPP1R1C	ALG1
GLB1L3	TPP1
LOC107984895	MYL3
HMGCLL1	FANCA
LOC107985303	IL13RA2
CFI	PPT1
EXPH5	GPC3
MIR6775	GSK3B
SLCO4A1-AS2	MID1
SLC43A3	CALCA
SAMD13	NLRC4
TMEM154	B2M
LOC105369477	KRT5
LINC02041	PEX16
ZNF391	IL22
CLIC3	OCA2
MMP11	MIR23A
SPON2	MCOLN1
SLC17A1	HEXA
LOC100128340	NDUFAF2
CA13	RECQL4
LSMEM1	BTD
CCDC148	MAPK14
PDZK1P1	GNS
SNORD2	DNMT3A
ATOX1-AS1	SLC25A4
ZNF256	MED12
A4GNT	FTL
ITGB7	ZIC3
LOC102724194	KIF15
DOCK9-DT	TWIST1
PDE11A-AS1	PEX3
LOC101593348	PEX10
LOC112267878	ABCC2
RGCC	SQSTM1
CLDN14	SLC25A20
CYP2F1	MIR423
IDH1-AS1	LDLR
SLC2A4	ETFA
ANO7L1	PEX13
ATRNL1	CCND1
SLC17A7	CTSF
LINC00632	STX11
LINC01355	DLD
SMG1P7	PEX12
LOC102724584	CCN4
SLC66A1L	SCARB2
DRAIC	EPG5
SNORD3A	FOXO3
ATP6V0A4	HSPA4
ZNF516-AS1	PEX14
MIR3916	MT-CO3
TMEM179	CYP7B1
LOC102723944	MRC1
LINC00957	PRKDC
LOC105372236	NT5E
KRT3	AMT
SNORD45C	NHERF1
LOC105377275	BRIP1
TFAP2E	LMNB1
FBXO24	NSD1
LINC01694	IL7R
LOC105378678	THY1
ANKRD20A1	COL4A3
MT1A	PMM2
EPHA6	ITGB6
MIA2-AS1	PLA2G2A
LOC105379507	TUBB2B
KIAA1671-AS1	INSR
SYTL1	GAS5
PLA1A	JAK3
	CD86
	HAMP
	NDUFS7
	ASPA
	S100A1
	UNC13D
	PCNA
	SCN8A
	MGST1
	CHRND
	TBX3
	FCGR3B
	MMUT
	RAPSN
	ALPL
	CHRNE
	CXCL13
	ZEB1
	COPA
	GLDC
	ATP8B1
	MIR130A
	RBM20
	TOR1A
	TREX1
	CSF1R
	IDH1
	FLT1
	MIR214
	BDNF-AS
	FAH
	STUB1
	ALDH3A2
	ACP5
	FBXL4
	MIR98
	STAT6
	DNAJC5
	TARDBP
	MT-TL1
	TCAP
	GNAQ
	SLPI
	SYP
	AMACR
	MUSK
	FANCF
	NBN
	SCN1A
	GAPDH
	HEXB
	XPC
	FGF9
	MIR409
	PXDN
	SIRT3
	MIR221
	RARS1
	F9
	HS6ST1
	BCL2L1
	NDUFAF5
	SACS
	TYMP
	STAT5B
	SGCA
	DSG2
	ACTN2
	MIR29C
	AP3D1
	HTR2A
	SH2B3
	CREBBP
	PLP1
	GFAP
	LEPR
	ANGPT2
	SNAI1
	RRM2B
	ACTG1
	LOXL1
	TRIM21
	PPP1CB
	PDHB
	BAX
	HPRT1
	IFNGR1
	ERCC3
	FANCI
	MFSD8
	TTPA
	F2R
	MMAA
	SST
	PIK3CD
	SOX9
	TYMS
	TNNC1
	FOXP1
	UMOD
	PNPLA2
	RARS2
	ANO10
	CAT
	HNF1A
	ERCC5
	FANCE
	SLC2A10
	CLN5
	PDHX
	SALL4
	IL3
	APCS
	HCK
	ABL1
	TLR9
	NAT2
	BBIP1
	HSPG2
	MIR301A
	MIR708
	MYLK
	LDB3
	SDHC
	ATR
	PLN
	CYP2E1
	POR
	CALM2
	BCKDHB
	IGFBP3
	MIR26A1
	CD80
	TMEM43
	TTC7A
	SELENON
	HSP90AB1
	XIST
	SLC6A8
	LRBA
	HSPB1
	MIRLET7B
	BCKDHA
	TOR1AIP1
	CYP2C9
	LBR
	EFHC1
	FHL2
	SLC6A3
	TRPV4
	ACTG2
	DBT
	MIR124-1
	NR0B1
	HCFC1
	KANSL1
	MIR342
	TH
	AGA
	SCGB3A2
	CACNA1A
	GCH1
	MYOD1
	PDCD1
	MIR199B
	UNC119
	MIR499A
	DOK7
	AGK
	PITX2
	FANCD2
	MIR483
	TAC3
	HSPA1B
	MANBA
	SERPINE2
	SEC61A1
	TMEM70
	ETHE1
	RMND1
	BGN
	CYP17A1
	HNF1B
	PRKAR1A
	SAMHD1
	MAGT1
	CD79A
	SLC19A3
	PF4
	FANCC
	GAMT
	FOXH1
	CXCL2
	BDNF
	RAD21
	ALK
	MEN1
	ITGB1
	CCR6
	COL2A1
	ADRB1
	MIR338
	MIR494
	CYP1A1
	TWNK
	PWAR1
	PSEN2
	SMAD5-AS1
	ENTPD1
	EPAS1
	PALB2
	ADAM17
	MMAB
	PTGIR
	GALK1
	ANXA5
	XPA
	CLCN5
	TEK
	FRAS1
	FGF18
	MIR16-1
	COL14A1
	WNT7B
	ATP12A
	FANCG
	RNASEH2C
	CMA1
	AIRE
	EARS2
	MSH6
	MDM2
	DNM2
	FREM2
	PIEZO2
	GUCY2C
	EIF2AK3
	CASP8
	CX3CR1
	ATF6
	CD40
	MIR27B
	MLC1
	PSEN1
	CCR3
	ATP5F1A
	HDAC2
	IKBKG
	NTRK2
	ILK
	SOD3
	TFR2
	HBA2
	MIR200B
	MYBPC1
	WDR11
	MYO5B
	INSL6
	EXOSC3
	AREG
	CST3
	PROK2
	SGCG
	MME
	POMT1
	MC1R
	ETFDH
	PGK1
	MED13L
	CTRC
	MYH9
	MPV17
	MIR122
	HOXD13
	PC
	ECE1
	COL4A5
	CSRP3
	MUTYH
	BRD4
	ALDH7A1
	CRYAB
	CAPNS1
	DNASE1
	ADAMTS13
	MT-TS1
	KCND3
	IL12A
	GATA3
	EPX
	TNFRSF1B
	PHKG2
	EOGT
	ERCC8
	LCN2
	HDAC8
	CHRNA4
	POLGARF
	RSPO2
	IL12RB1
	PIK3CB
	BLOC1S5
	MSH2
	PTX3
	MCEE
	COL6A3
	PAX3
	ABCB7
	KDM6A
	CD68
	LONP1
	MT-TH
	PAX2
	HJV
	KITLG
	PTK2
	RAB27A
	MIR196A1
	ABCG5
	KCNJ5
	HOTAIR
	DNM1L
	IGHE
	ANK2
	BGLAP
	MFN2
	MCCC2
	NDUFS2
	UNC45A
	APOA5
	ATP1A2
	YY1
	MVK
	PCSK9
	LMNB2
	RAG2
	MYH14
	SMARCB1
	DDR1
	DEFA1
	SUCLA2
	LTF
	SMC1A
	FGF16
	SLC25A3
	JAK1
	CYP19A1
	HMGA2
	CYP11A1
	CALM1
	PIGN
	PNP
	FAT4
	TALDO1
	GABRG2
	CDC42
	MALT1
	LARS2
	CDH23
	MECOM
	MIR30B
	SMC3
	SNHG5
	NOG
	ADAMTS2
	MIR99A
	CA2
	DDB2
	CHRNA7
	AIFM1
	YWHAE
	TOP2A
	HTRA1
	APP
	ALDH18A1
	FGF20
	MIR320A
	HYLS1
	AKT3
	AGRN
	GHR
	NEB
	LINC-PINT
	HOPX
	LRP2
	MIR132
	RNF216
	TNC
	COL5A2
	PIGA
	MEF2C
	A2ML1
	ITGB3
	ABCG8
	PLOD1
	APC
	G6PC3
	PYGL
	DSC2
	BSCL2
	ETFB
	SMARCA2
	PVT1
	RAC1
	SEPSECS
	FLII
	TCF4
	ADCY5
	IL17F
	PXDNL
	MIR144
	ITPR1
	GNA11
	ATP7A
	TFAP2B
	SERPINB1
	MT-ND6
	STXBP1
	ERBB4
	VPS13A
	ATP2B4
	ZAP70
	POMC
	ARID1A
	PSMA3
	QARS1
	HSPA5
	ALAS2
	RNASEH2A
	COL4A4
	CHGA
	F13A1
	TNFSF11
	TRMU
	POMT2
	CYP24A1
	TREM2
	BMP10
	JPH2
	ACVR2B
	TNFSF12
	MT-TQ
	CALML3
	GMPPB
	PHKA2
	DHFR
	POLR1C
	ADSL
	KCNQ3
	AIMP1
	MIR208B
	ITGAV
	TXNRD2
	TUBB4A
	DCTN1
	BLOC1S6
	BOLA3
	CRELD1
	PIEZO1
	CYP27B1
	CHKB
	EYA1
	SCN9A
	NR3C1
	CRB2
	SMN1
	G6PD
	CYP2D6
	ATP2A2
	MIR195
	BLOC1S3
	ERLIN1
	SLC12A6
	AHCY
	LOC110121269
	IL2RG
	BTNL2
	LOC129999976
	NAGA
	MYL4
	NFKBIA
	TRPM4
	XBP1
	CTHRC1
	LOC126806425
	TRB
	CHAT
	APEX1
	HMGCR
	KCNQ2
	SLC51B
	GLI2
	ACSL4
	TBC1D24
	TPM2
	SNORD15A
	ACAD9
	FXN
	HLA-G
	XRCC1
	TNXB
	PTRH2
	CPT1A
	EIF2B4
	XPNPEP3
	MIR200A
	TRAPPC11
	FOXM1
	TAB2
	HUWE1
	PIK3C3
	MTHFD1
	PNPLA3
	POMGNT1
	XIAP
	PRKACA
	TAP2
	MRE11
	CYP21A2
	EEF2
	HOGA1
	COL7A1
	IRF1
	CTCF
	PON1
	TNFSF13B
	PHKB
	MYOT
	OCRL
	MIR27A
	MHRT
	MYO5A
	PRL
	LRMDA
	LCK
	DAG1
	ATRX
	LEFTY2
	IFNA2
	SLC26A2
	KRT17
	COX6B1
	LTBP2
	AVP
	DCLRE1C
	ADA2
	LPAR2
	CSF3R
	MIR200C
	WAS
	SBDS
	PANK2
	LOC106627981
	PCDH19
	PSMC3
	NR3C2
	DOLK
	CHRNA1
	HSPA8
	CCND2
	MFAP5
	LPCAT1
	SLC29A3
	SF3B4
	CLCN4
	SGK1
	C2CD3
	AKAP13
	UCHL1
	XRCC4
	CANX
	CTSG
	LOC126861898
	CHEK2
	CDKN3
	GH1
	SUCLG1
	RPS6KB1
	KRT19
	MYOZ2
	SERPINA3
	GATM
	FGF23
	ISG15
	MT-TG
	A2M
	DNAJB6
	CYP11B1
	DEFB4A
	ATP6V0A2
	FGF13
	IARS1
	OPA1
	SP1
	TCOF1
	PPARA
	SLC18A3
	TRIM63
	SOX3
	TAC1
	ASCL1
	CDKN1B
	IL15
	ITGAX
	PDLIM3
	MAPKBP1
	PGM1
	MIR378A
	ADCYAP1
	BSG
	SYNE1
	DEPDC5
	KCNE5
	SLX4
	LPAR6
	PGF
	RPL36A-HNRNPH2
	GZMB
	FGF4
	ALDH1A2
	IL6ST
	FGF3
	UBR1
	SMO
	NRXN1
	TMPRSS2
	PRDM16
	FGF22
	VPS33B
	PRDX1
	MT-TS2
	TERF1
	CD28
	DCHS1
	PRKCA
	LOC129931597
	CYP11B2
	FANCM
	COMT
	MT-TK
	RUNX2
	CEBPB
	VTN
	PUS1
	CASQ2
	LACTB
	PRG2
	NPPC
	ATP4A
	NPY
	FOXG1
	NALCN
	AR
	KCNE2
	CORO1A
	GPX4
	CD27
	NEBL
	DMBT1
	PRRT2
	SLC4A4
	NBAS
	CYBA
	MIR31
	MRPS22
	SCN2B
	UBE3A
	CA4
	SMARCE1
	PRSS2
	PHF6
	PRKCD
	PDPN
	CTNNA3
	ALDH2
	MIR192
	PYGM
	RELA
	CLPB
	XRCC2
	FH
	DDR2
	NSUN2
	NDUFA9
	SPTAN1
	MAPK7
	MIR148A
	FGF6
	MT-TD
	CSTB
	CREB1
	TRDN
	KCNE1
	WWOX
	COX10
	GFM1
	CACNA1G
	ANXA2
	ZMPSTE24
	APOC3
	FOXC2
	TBK1
	IFT43
	SRF
	ARID1B
	PROC
	MIR7-3HG
	MAT2A
	FLNC-AS1
	HBG2
	LINC01554
	BPI
	FGF5
	TRPC1
	DDX3X
	TNFRSF6B
	STK4
	ATP13A2
	STAR
	SLC24A5
	SMARCAL1
	HTR1B
	GNE
	AGXT
	PIK3C2A
	EPRS1
	NEXN
	WFS1
	CCDC141
	KLF4
	NDUFS1
	ROCK1
	TRIM37
	BAP1
	MASP2
	TUBB2A
	NME1
	CCNQ
	ADGRG6
	MIR93
	TFAP2A
	ATP1A3
	KCNJ10
	MT-TI
	DARS2
	SLC9A6
	DCLRE1B
	LGI4
	SLCO1B1
	BICD2
	AFG3L2
	MMP19
	DLK1
	TMPO
	FNIP1
	KIF5B
	KCND2
	AKAP9
	NAA10
	TRAF6
	TIMP3
	EZR
	GALT
	LAMA5
	DDIT3
	IREB2
	KRIT1
	UPF1
	TXN
	TUBB
	GARS1
	MIR25
	NTRK1
	CHRNB1
	ANKRD11
	MIRLET7E
	TFRC
	UTS2
	TAP1
	ECHS1
	TLX1NB
	PRKCSH
	VDAC1
	FBXO32
	VPS33A
	NFATC2
	MYOCD
	NPM1
	CEP83
	TLL1
	KCNE3
	TAF1
	ACOX1
	WASHC5
	ABCC1
	PLA2R1
	TRPC3
	PRKD1
	SDHAF2
	KMT2A
	YAP1
	AAAS
	KCNQ1OT1
	DDAH1
	MAGEL2
	RUNX1
	CADM1
	CYP1A2
	AFP
	CLDN1
	COX5A
	CHRM3
	SPG7
	PDSS1
	RAB23
	MIR410
	NCF1
	RAC2
	UBA1
	LIG3
	HLA-DPA1
	LMF1
	SPG11
	MIR197
	KISS1
	SOCS3
	FSHB
	SYNE4
	ACADS
	MIR9-1
	EEF1A2
	XK
	GPR143
	PRICKLE2
	VIPAS39
	MIR205
	HDAC4
	NPR2
	GP1BA
	MTM1
	REV3L
	TRAF3IP1
	RBCK1
	D2HGDH
	ZFYVE26
	WDR45
	CORIN
	FA2H
	STAMBP
	COQ8B
	IL6R
	CHCHD10
	SLC25A15
	FGF1
	DPP4
	TBCK
	MLPH
	LRP4
	FOXP2
	TNFAIP3
	PPP1R13L
	MLYCD
	VARS2
	MYH3
	WRN
	DAAM2
	LARS1
	TIMMDC1
	CLTC
	CLCN3
	SELL
	YARS2
	DBR1
	SGCE
	KL
	PTPN2
	TKT
	FARS2
	PORCN
	TPH1
	F8
	LPAR3
	DUSP6
	EYS
	MIR29B2
	TRA-TGC7-1
	PIGV
	POLR3A
	FAN1
	RAD51C
	DCAF17
	DIS3L2
	PEPD
	MIR125B1
	LMBR1
	IGFBP2
	CEP85L
	PDE4D
	PCDH15
	FGF21
	CTSA
	TMCO1
	COQ8A
	SLC26A3
	AP4E1
	PTHLH
	LBX1
	CYP3A4
	MIR125B2
	GPHN
	RELN
	GHRL
	GDPD3
	TNFSF10
	SLC51A
	RACK1
	CFC1
	CTSS
	PGR
	BIRC5
	NEAT1
	FOLR1
	LMBRD1
	GJC2
	CYP1B1
	COQ2
	CYCS
	HSD3B2
	B4GALT7
	TGIF1
	LOC126806423
	MIR455
	MB
	SKIC3
	GPD1L
	VPS35
	CHRNA3
	MIR141
	EYA4
	MUC4
	PITX1
	MSN
	PON2
	FASN
	PLEC
	HULC
	STX1B
	DHODH
	DYRK1A
	SYNGAP1
	MMEL1
	TYK2
	USB1
	POLG2
	NFIX
	PSMC4
	TUFM
	DLAT
	UTP4
	CR2
	ACHE
	WNT1
	ISCU
	VEGFC
	MUC2
	RB1
	ACTN4
	TRPV1
	FKBP5
	FADD
	PLOD2
	KEAP1
	GPI
	MTO1
	TM6SF2
	MT-TL2
	HCN1
	FOXC1
	ADORA2A
	VPS11
	SLC25A12
	HSP90B1
	PITRM1
	ANXA1
	CHD8
	ENO2
	NSDHL
	FOXO1
	XPO1
	NDUFS8
	TNFRSF13B
	ATL1
	UQCRC2
	BTK
	PTH
	BLTP1
	MCCC1
	CX3CL1
	GTPBP3
	RAB39B
	SPECC1L
	XRCC5
	GBA2
	PSAT1
	NPR3
	MIR212
	ATP6AP2
	IFNB1
	DNASE2
	CKM
	P2RX7
	MYLK2
	TMSB4X
	GOSR2
	BCL6
	NDUFA13
	TPO
	TACO1
	GDPD1
	ENO1
	CYP7A1
	BUB1B
	USP8
	DPYS
	HSPA1L
	EIF2B5
	CLU
	SERPINF1
	ALG2
	GRM1
	PURA
	PIGO
	NHLRC1
	CDH3
	MT-TM
	MIR222
	MX1
	PRNP
	IL1RAPL2
	PIGT
	IKZF1
	NQO1
	AHSP
	HIBCH
	SDHAF1
	CCK
	FTH1
	ABCC4
	FBXO7
	LOC126805877
	MT-ATP6
	SCT
	LINC-ROR
	AP4M1
	COQ9
	PHKA1
	TRPC4
	ARG2
	POLR1D
	TJP2
	RARA
	AP1S2
	LDHA
	OBSCN
	SLC39A8
	SLC25A1
	KARS1
	ERLIN2
	TREM1
	PDE3A
	EDN2
	TRNT1
	KLF2
	CYLD
	SLC30A10
	DTNA
	SLC35A2
	NIPA1
	SNX14
	OGG1
	TTC19
	ABHD5
	ALPK3
	FBXW7
	DSG2-AS1
	ACAT1
	GCOM1
	PRICKLE1
	CRHR1
	PRODH
	SPART
	MIR124-3
	THOC2
	IFT74
	MIR203A
	CD209
	CHMP2B
	CHRM2
	KCNA1
	PTGS1
	IL12RB2
	MYZAP
	ETV6
	SNTA1
	CHD2
	SLC4A1
	LOC101927055
	LOC126806421
	KCNA2
	PSMA4
	MTRFR
	RANBP2
	PMPCA
	ASCC1
	GPSM2
	BCL11A
	FURIN
	CTNS
	EMSLR
	CD19
	COQ4
	LDLRAP1
	IGFBP1
	DARS1
	MYLK3
	HYCC1
	NEDD4L
	HOTTIP
	AHR
	MYO6
	DPP6
	ITGA2
	CAPN2
	ADORA1
	RPL10
	GLO1
	MIR183
	LIMK1
	ITGA2B
	PSMB4
	PHYH
	MUC16
	RNF5
	ADORA2B
	FABP3
	GJC1
	FAR1
	TFAM
	ALDOA
	ELOVL4
	HAND2
	NPRL3
	CAST
	MTFMT
	HNF4A
	MIR191
	TP53BP1
	ADRB3
	DPM2
	SLC25A22
	LOC129935183
	NUBPL
	S100A12
	SERPINF2
	TTBK2
	HSPA9
	SLC38A8
	CHRNG
	NDUFA12
	TNFRSF10A
	AKT2
	PHOX2B
	COMP
	CUL7
	STX3
	CKMT2
	TG
	IHH
	PAPPA
	GJD2-DT
	LRRC56
	NRG1
	BCR
	HAX1
	MIR497
	GATAD1
	TLR1
[truncated: 990 more rows]
