# Supplementary material for: Resveratrol attenuates pulmonary fibrosis by inhibiting alveolar epithelial senescence via targeting SASP-related proteins: an integrated bioinformatics-experimental study
Source: Front Pharmacol. 2025 Nov 26;16:1680998. doi: 10.3389/fphar.2025.1680998 (PMC12689916; doi:10.3389/fphar.2025.1680998)
Supplement: Supplementary file 2 [file Table12.csv]

MCC	Degree	MCC|MNC	MNC|Degree	MCC|MNC|Degree
CXCL1	PDGFRA	PTGS2	AGT	FN1
HBEGF			CDH1	SERPINE1
				IL6
				JUN
				FOS
				CXCL8
				MMP2
