# Supplementary material for: Resveratrol attenuates pulmonary fibrosis by inhibiting alveolar epithelial senescence via targeting SASP-related proteins: an integrated bioinformatics-experimental study
Source: Front Pharmacol. 2025 Nov 26;16:1680998. doi: 10.3389/fphar.2025.1680998 (PMC12689916; doi:10.3389/fphar.2025.1680998)
Supplement: Supplementary file 4 [file Table4.csv]

Top 10 in network string_interactions%20(6).tsv ranked by Degree method
Rank	Name	Score
1	TP53	302.0
2	AKT1	226.0
3	STAT3	216.0
3	IL6	216.0
3	EGFR	216.0
6	TNF	192.0
7	JUN	178.0
8	NFKB1	176.0
8	IL1B	176.0
10	CTNNB1	166.0
