# Supplementary material for: Resveratrol attenuates pulmonary fibrosis by inhibiting alveolar epithelial senescence via targeting SASP-related proteins: an integrated bioinformatics-experimental study
Source: Front Pharmacol. 2025 Nov 26;16:1680998. doi: 10.3389/fphar.2025.1680998 (PMC12689916; doi:10.3389/fphar.2025.1680998)
Supplement: Supplementary file 5 [file Table3.csv]

Top 10 in network string_interactions%20(6).tsv ranked by MNC method
Rank	Name	Score
1	TP53	151.0
2	AKT1	113.0
3	STAT3	108.0
4	IL6	107.0
5	EGFR	106.0
6	TNF	96.0
7	JUN	89.0
8	NFKB1	88.0
8	IL1B	88.0
10	HSP90AA1	82.0
