# Supplementary material for: Resveratrol attenuates pulmonary fibrosis by inhibiting alveolar epithelial senescence via targeting SASP-related proteins: an integrated bioinformatics-experimental study
Source: Front Pharmacol. 2025 Nov 26;16:1680998. doi: 10.3389/fphar.2025.1680998 (PMC12689916; doi:10.3389/fphar.2025.1680998)
Supplement: Supplementary file 6 [file Table11.csv]

Top 10 in network string_interactions (549fc 1.5).tsv ranked by Degree method
Rank	Name	Score
1	FN1	142.0
1	IL6	142.0
3	JUN	90.0
3	AGT	90.0
3	SERPINE1	90.0
6	MMP2	88.0
7	CXCL8	82.0
8	CDH1	74.0
9	FOS	62.0
9	PDGFRA	62.0
