# Supplementary material for: Resveratrol attenuates pulmonary fibrosis by inhibiting alveolar epithelial senescence via targeting SASP-related proteins: an integrated bioinformatics-experimental study
Source: Front Pharmacol. 2025 Nov 26;16:1680998. doi: 10.3389/fphar.2025.1680998 (PMC12689916; doi:10.3389/fphar.2025.1680998)
Supplement: Supplementary file 7 [file Table9.csv]

Top 10 in network string_interactions%20(549fc%201.5).tsv ranked by MCC method
Rank	Name	Score
1	FN1	1.4340663E7
2	SERPINE1	1.356566E7
3	IL6	1.2906343E7
4	JUN	1.2794344E7
5	FOS	1.259205E7
6	PTGS2	1.2139376E7
7	CXCL8	1.1764086E7
8	CXCL1	1.1653374E7
9	HBEGF	1.1289778E7
10	MMP2	9937206.0
