# Supplementary material for: Resveratrol attenuates pulmonary fibrosis by inhibiting alveolar epithelial senescence via targeting SASP-related proteins: an integrated bioinformatics-experimental study
Source: Front Pharmacol. 2025 Nov 26;16:1680998. doi: 10.3389/fphar.2025.1680998 (PMC12689916; doi:10.3389/fphar.2025.1680998)
Supplement: Supplementary file 9 [file Supplementaryfile2.xlsx]

## Sheet: Sheet1
1	2	3	4	5
resveratrol	apigenin	thapsigargin	apigenin	thapsigargin
juglone	resveratrol	apigenin	resveratrol	theophylline
Pinocembrin	nectandrin b	resveratrol	ophiopogonin d	apigenin
delphinidin	oridonin	naringenin	osthole	resveratrol
dioscin	Costunolide	neocryptotanshinone	ovatodiolide	myricetin
fucoxanthin	cucurbitacin e	hydroxytyrosol	lupeol	naringenin
Glabridin	CUCURBITACIN I	imperatorin	nuciferine	notoginsenoside r1
hesperidin	shikonin	isoliquiritigenin	cinnamtannin d1	oleuropein
secalonic acid d	silymarin	nitidine	cryptotanshinone	paeonol
xanthoangelol	Deoxyelephantopin	oridonin	CUCURBITACIN I	hydroxytyrosol
vitamin b2	Embelin	Costunolide	cynaropicrin	isoliquiritigenin
taxol	dioscin	cryptotanshinone	Decursin	magnolol
berberine	gaillardin	Cucurbitacin D	parthenolide	nuciferine
epigallocatechin 3-g...	ginsenoside rh2	shikonin	Pectolinarigenin	oridonin
quercetagetin	fangchinoline	solamargine	phloretin	cinchonine
	fisetin	sophocarpine	plumbagin	coroglaucigenin
	curcumin	stauntoside b	protopanaxadiol	corylin
	tauroursodeoxycholic...	tetrandrine	celastrol	cucurbitacin b
	cannabidiol	parthenolide	Deoxyelephantopin	cyanidin
	carnosine	lycopene	Embelin	shikonin
	Pseudolaric acid B	paeoniflorin	emodin	solamargine
	wogonin	Pinocembrin	dioscin	sophocarpine
	ursolic acid	plumericin	Fraxinellone	tetrandrine
	taxol	prostratin	garcinol	phloretin
	4-nerolidylcatechol	psoralidin	farnesol	Pinocembrin
	berberine	celastrol	curcumin	plumbagin
	bufalin	chicoric acid	secalonic acid d	celastrol
	cardamonin	chrysin	sinomenine	cordycepin
	Pterostilbene	cinnamaldehyde	calycosin	delphinidin
	rocaglamide	delphinidin	cannabidiol	Deoxyelephantopin
	rotenone	diallyl trisulfide	Toosendanin	ellipticine
	sanguinarine	emodin	Icariin	emodin
		dioscin	withaferin a	digitoxin
		diosmin	coumarin	dioscin
		fucoxanthin	Tectochrysin	Diosmetin
		ginsenoside rh2	ursolic acid	fucoxanthin
		Glabridin	honokiol	geniposide
		esculetin	1,4-naphthoquinone	glaucocalyxin a
		fisetin	2'-hydroxycinnamalde...	hesperidin
		curcumin	alantolactone	higenamine
		sesamol	asiatic acid	hirsutine
		sinomenine	Butein	farnesol
		tauroursodeoxycholic...	capillarisin	fisetin
		cannabidiol	evodiamine	curcumin
		chenodeoxycholic aci...	punicalagin	secalonic acid d
		tomatidine	rhein	tangeretin
		triptolide	rubiarbonone c	tauroursodeoxycholic...
		protocatechuic acid	sanshool	biliverdin
		prunetin		calycosin
		sakuranetin		cannabidiol
		salvianolic acid a		casticin
		vincamine		catalpol
		withaferin a		tomatidine
		wogonin		triptolide
		wogonoside		isorhapontigenin
		Tectochrysin		Isoxanthohumol
		ursolic acid		Zerumbone
		wedelolactone		γ-tocopherol
		xanthohumol		piperine
		taxol		protocatechuic acid
		flavanol		rottlerin
		honokiol		salvianolic acid a
		1'-acetoxychavicol a...		tylophorine
		agmatine		vernodalin
		alantolactone		withaferin a
		asiatic acid		pregnenolone
		baicalein		ursolic acid
		betanin		honokiol
		bufalin		ailanthone
		Butein		albiflorin
		cardamonin		aloperine
		6-shogaol		arctigenin
		ellagic acid		atractylenolide i
		epigallocatechin 3-g...		baicalin
		ergothioneine		brefeldin a
		puerarin		bufalin
		punicalagin		Butein
		quercetagetin		cantharidin
		salidroside		5-methoxypsoralen
				ellagic acid
				epigallocatechin 3-g...
				esculentoside A
				Pterostilbene
				punicalagin
				quercetagetin
				quercitrin
				raddeanin A
				rosmarinic acid
				salidroside
				salvianolic acid b
				sanguinarine

## Sheet: Sheet2
TP53	AKT1	STAT3	JUN	NFKB1
apigenin	thapsigargin	apigenin	resveratrol	thapsigargin
resveratrol	theophylline	resveratrol	juglone	apigenin
nectandrin b	apigenin	ophiopogonin d	Pinocembrin	resveratrol
oridonin	resveratrol	osthole	delphinidin	naringenin
Costunolide	myricetin	ovatodiolide	dioscin	neocryptotanshinone
cucurbitacin e	naringenin	lupeol	fucoxanthin	hydroxytyrosol
CUCURBITACIN I	notoginsenoside r1	nuciferine	Glabridin	imperatorin
shikonin	oleuropein	cinnamtannin d1	hesperidin	isoliquiritigenin
silymarin	paeonol	cryptotanshinone	secalonic acid d	nitidine
Deoxyelephantopin	hydroxytyrosol	CUCURBITACIN I	xanthoangelol	oridonin
Embelin	isoliquiritigenin	cynaropicrin	vitamin b2	Costunolide
dioscin	magnolol	Decursin	taxol	cryptotanshinone
gaillardin	nuciferine	parthenolide	berberine	Cucurbitacin D
ginsenoside rh2	oridonin	Pectolinarigenin	epigallocatechin 3-g...	shikonin
fangchinoline	cinchonine	phloretin	quercetagetin	solamargine
fisetin	coroglaucigenin	plumbagin		sophocarpine
curcumin	corylin	protopanaxadiol		stauntoside b
tauroursodeoxycholic...	cucurbitacin b	celastrol		tetrandrine
cannabidiol	cyanidin	Deoxyelephantopin		parthenolide
carnosine	shikonin	Embelin		lycopene
Pseudolaric acid B	solamargine	emodin		paeoniflorin
wogonin	sophocarpine	dioscin		Pinocembrin
ursolic acid	tetrandrine	Fraxinellone		plumericin
taxol	phloretin	garcinol		prostratin
4-nerolidylcatechol	Pinocembrin	farnesol		psoralidin
berberine	plumbagin	curcumin		celastrol
bufalin	celastrol	secalonic acid d		chicoric acid
cardamonin	cordycepin	sinomenine		chrysin
Pterostilbene	delphinidin	calycosin		cinnamaldehyde
rocaglamide	Deoxyelephantopin	cannabidiol		delphinidin
rotenone	ellipticine	Toosendanin		diallyl trisulfide
sanguinarine	emodin	Icariin		emodin
	digitoxin	withaferin a		dioscin
	dioscin	coumarin		diosmin
	Diosmetin	Tectochrysin		fucoxanthin
	fucoxanthin	ursolic acid		ginsenoside rh2
	geniposide	honokiol		Glabridin
	glaucocalyxin a	1,4-naphthoquinone		esculetin
	hesperidin	2'-hydroxycinnamalde...		fisetin
	higenamine	alantolactone		curcumin
	hirsutine	asiatic acid		sesamol
	farnesol	Butein		sinomenine
	fisetin	capillarisin		tauroursodeoxycholic...
	curcumin	evodiamine		cannabidiol
	secalonic acid d	punicalagin		chenodeoxycholic aci...
	tangeretin	rhein		tomatidine
	tauroursodeoxycholic...	rubiarbonone c		triptolide
	biliverdin	sanshool		protocatechuic acid
	calycosin			prunetin
	cannabidiol			sakuranetin
	casticin			salvianolic acid a
	catalpol			vincamine
	tomatidine			withaferin a
	triptolide			wogonin
	isorhapontigenin			wogonoside
	Isoxanthohumol			Tectochrysin
	Zerumbone			ursolic acid
	γ-tocopherol			wedelolactone
	piperine			xanthohumol
	protocatechuic acid			taxol
	rottlerin			flavanol
	salvianolic acid a			honokiol
	tylophorine			1'-acetoxychavicol a...
	vernodalin			agmatine
	withaferin a			alantolactone
	pregnenolone			asiatic acid
	ursolic acid			baicalein
	honokiol			betanin
	ailanthone			bufalin
	albiflorin			Butein
	aloperine			cardamonin
	arctigenin			6-shogaol
	atractylenolide i			ellagic acid
	baicalin			epigallocatechin 3-g...
	brefeldin a			ergothioneine
	bufalin			puerarin
	Butein			punicalagin
	cantharidin			quercetagetin
	5-methoxypsoralen			salidroside
	ellagic acid
	epigallocatechin 3-g...
	esculentoside A
	Pterostilbene
	punicalagin
	quercetagetin
	quercitrin
	raddeanin A
	rosmarinic acid
	salidroside
	salvianolic acid b
	sanguinarine
