# Supplementary material for: Resveratrol attenuates pulmonary fibrosis by inhibiting alveolar epithelial senescence via targeting SASP-related proteins: an integrated bioinformatics-experimental study
Source: Front Pharmacol. 2025 Nov 26;16:1680998. doi: 10.3389/fphar.2025.1680998 (PMC12689916; doi:10.3389/fphar.2025.1680998)
Supplement: Supplementary file 11 [file Table2.csv]

Top 10 in network string_interactions%20(6).tsv ranked by MCC method
Rank	Name	Score
1	JUN	4.398375685038E12
2	TP53	4.384362016228E12
3	NFKB1	4.276115080822E12
4	STAT3	4.1715874542E12
5	AKT1	4.169207987244E12
6	MYC	3.8567637329E12
7	BCL2	3.21988324078E12
8	ESR1	3.002767653024E12
9	EP300	2.301822505652E12
10	CREBBP	2.256076120012E12
