# Supplementary material for: Resveratrol attenuates pulmonary fibrosis by inhibiting alveolar epithelial senescence via targeting SASP-related proteins: an integrated bioinformatics-experimental study
Source: Front Pharmacol. 2025 Nov 26;16:1680998. doi: 10.3389/fphar.2025.1680998 (PMC12689916; doi:10.3389/fphar.2025.1680998)
Supplement: Supplementary file 12 [file Table1.csv]

IPF	Aging	IPF|Aging
RTEL1	ADCY1	TERT
RTEL1-TNFRSF6B	ADCY2	TERC
CFTR	ADCY3	TGFB1
BMPR2	ADCY4	STAT3
PARN	ADCY7	PDGFRB
SFTPC	ADCY8	TNF
ABCA3	ADCY9	IL6
CACNA1H	ADH5	ELN
LOC110806263	ADIPOR1	PDGFRA
SFTPB	ADIPOR2	TSC2
SFTPA2	AGPAT2	CSF2RB
MUC5B	AKT1S1	TSC1
SFTPA1	ALDH9A1	CXCL8
NKX2-1	APPL1	MMP1
CAV1	ARHGAP1	FGFR1
NF1	ARID5A	IL1B
EIF2AK4	ARNTL	AKT1
TBX4	ATF2	TP53
CFTR-AS1	ATF6B	PDGFB
ENG	ATG101	CTNNB1
CSF2RA	ATG13	PTEN
GABRA1	ATP5O	EGFR
LOC110806306	BCL10	TLR4
LOC111674472	BCL2A1	TMEM67
SMAD9	BIRC2	JAK2
ACVRL1	BMI1	PTPN11
DSP	BUB3	MIF
KCNK3	C1QA	PIK3CA
FAM13A	CAMK4	KRAS
KIF21A	CAMKK2	BMP6
SERPINA1	CARD10	SERPINE1
CLCN1	CBX7	TIMP1
SLC34A2	CCL1	RPA1
TINF2	CCL13	LMNA
DKC1	CCL19	IL1A
SFTPD	CDK1	AGTR1
HPS1	CDK7	NLRP3
HPS4	CHCHD2	MTOR
MARS1	CISD2	IGF1
SMPD1	CLOCK	HIF1A
HLA-DRB1	CNR1	ATM
LOC111674475	CREB3	PPARG
HMOX1	CREB3L1	HGF
IFNG	CREB3L2	POLG
ELMOD2	CREB3L3	HRAS
STN1	CREB3L4	IL2
FOXF1	CREB5	MMP2
ATP11A	CSNK1E	PTGS2
FAM111B	CTGF	NFKB1
MIR21	CXCL6	NRAS
NOTCH1	DBN1	CDKN2A
ACE	DDX58	LEP
CPS1	DGAT1	NFE2L2
DPP9	EDARADD	INS
LOC111674477	EEF1A1	VEGFA
SARS2	EEF1E1	MMP7
CASR	EHMT1	CCL3
ITGA3	EIF4E	SOD1
NPHS2	EIF4E1B	BMP2
NAF1	EIF4E2	FAS
SMAD4	EIF4EBP1	MMP3
IL10	EIF5A2	MT-CO1
SLC7A7	EPS8	IL1R1
EDNRA	FADS1	SOD2
NOP10	FBP1	HMGB1
TUBB3	FEN1	FGF7
BMPR1B	FOXL2	MMP12
SLC20A2	FOXO4	VCAM1
SLC2A1	GCK	MYC
H19	GCLC	APOE
EDN1	GCLM	BCL2
CCN2	GDF11	JUN
FLNA	GHRH	CCL4
ZCCHC8	GRIA2	BRCA2
GDF2	GSK3A	EGF
MIR17	GSTA4	CALR
SCN5A	GTF2H2	FGFR3
HFE	H2AFX	GSTP1
ATP13A3	HBP1	HSP90AA1
CCL2	HELLS	TIMP2
SMAD3	HIC1	HSPD1
MUC1	HK3	MYD88
RBFOX3	HMGB2	RET
SFTA3	HOXB7	ESR1
MBL2	HOXC4	CXCL12
BMPR1A	IKBKB	MAPK3
NKX2-5	IRS2	MAPK8
LOC113664106	IRS4	CDKN1A
CBS	JUND	SIRT1
MMP9	KCNAB3	PECAM1
SMAD2	MAPK9	IL2RB
CRP	MAX	CXCL5
IL13	MED1	TNFRSF1A
JAG1	MSRA	TP63
IL4	MT1E	CD40LG
LTBP4	MXD1	MMP13
HYDIN	MXI1	CXCL1
MEG3	NCOR1	ERCC6
OFD1	NCOR2	EMD
COL1A1	NFE2L1	TNFRSF11B
POT1	NFKB2	VCP
ELANE	NGFR	EP300
MYH7	NUDT1	ERCC2
NOTCH3	PCK1	ADIPOQ
NOTCH2	PCMT1	ERBB2
LOC111674463	PDPK1	HSPA1A
IL1RN	PIAS4	BRCA1
ACTC1	PIDD1	BLM
ALB	PIGF	MAPT
CLCN2	PIK3R2	MMP14
AGT	PIK3R3	GDF15
CTC1	PLCG1	IL7
PKHD1	PMCH	IGF1R
SCNN1A	PML	AARS1
HCN4	POLA1	GRN
ACTA2	POLB	ERCC4
INVS	POU1F1	PRKAG2
PLG	PPP1CA	PEX5
FBN1	PRKAA1	MLH1
TGFBR2	PRKAB1	PLAU
CC2D2A	PRKAB2	STK11
TGFBR1	PRKACB	GSK3B
GJB2	PRKACG	RECQL4
CHD7	PRKAG1	MAPK14
PGR-AS1	PRKAG3	SQSTM1
GATA4	PRKCB	CD14
REN	PRKCQ	FOXO3
PAH	PTK2B	PRKDC
IL2RA	RAD27	LMNB1
FCGR2A	RAD52	IL7R
AFF4	RAE1	INSR
HLA-DQB1	RB1CC1	PCNA
RPGRIP1L	RELB	FLT1
GLB1	RFC4	STUB1
KCNA5	RGN	NBN
ABCC6	RHEB	GAPDH
COL4A1	RICTOR	SIRT3
SOX17	RIPK1	BCL2L1
NOS3	RORA	STAT5B
NHP2	RPS6KA5	CREBBP
BRAF	RPS6KB2	LEPR
COL3A1	RPTOR	BAX
MPO	SERPINB2	ERCC3
SCNN1B	SESN1	SST
NOS2	SESN2	PIK3CD
IL17A	SESN3	CAT
EPHX1	SHC1	ERCC5
LOC102723566	SIN3A	IGF2
INPP5E	SIRT2	ABL1
CP	SIRT7	MYLK
TOLLIP	SLC13A1	SDHC
TPM1	SNCG	ATR
TGFB2	SOCS2	IGFBP3
MALAT1	SPRTN	CACNA1A
COL1A2	SSTR3	HSPA1B
PMS2	SUMO1	CXCL2
MTHFR	SUN1	BDNF
MIR155	TAB1	AXL
CLN6	TCF3	XPA
SLC11A1	TERF2	MDM2
IL5	TFDP1	PSEN1
GBA1	TICAM1	HDAC2
F2	TNFRSF10C	IKBKG
TNNI3	TNFRSF13C	AREG
CD36	TNFSF14	TNFRSF1B
HLA-B	TOP3B	ERCC8
KDR	TOPORS	PIK3CB
CAV3	TPP2	PTK2
SRC	TRADD	MVK
TBX1	TRAF1	CDC42
FGF2	TRAF2	NOG
TCTN3	TRAF3	AIFM1
SPP1	TRAP1	TOP2A
CEP290	TRIM25	APP
SOS1	UBB	AKT3
CCL5	UBE2I	GHR
MIR125A	UCP1	LRP2
CCL18	UCP3	BSCL2
MIR223	ULK1	ADCY5
NPPA	WNT2	ZAP70
GATA6	XRCC6	TNFSF11
ICAM1		DCTN1
NPPB		NR3C1
LOC113633877		IL2RG
SCGB1A1		NFKBIA
CSF2		APEX1
DES		FOXM1
AGER		TAB2
GNRHR		XIAP
IL18		PRKACA
COL4A2		EEF2
CPLANE1		PON1
TGFB3		TNFSF13B
PHOX2A		HSPA8
LOX		UCHL1
SLC17A5		CHEK2
BMP1		GH1
TNNT2		RPS6KB1
GJA5		FGF23
FGF10		A2M
CXCL10		SP1
MIR451A		PPARA
FASLG		SYK
BBS2		IL15
CSF3		IL6ST
MPL		PPARGC1A
PIK3CG		PRDX1
TTN		TERF1
GJA1		PRKCA
RPL5		CEBPB
BMP4		AR
GC		GPX4
TBX5		PRKCD
ALMS1		ALDH2
SMARCA4		RELA
ABCB1		CREB1
NPHP4		ZMPSTE24
ADA		APOC3
GLA		KLF4
SGCB		TFAP2A
VWF		TRAF6
KIF7		DDIT3
DNAH5		TXN
MIR20A		TAF1
CXCR4		TNFAIP3
MYH6		EGR1
GAA		WRN
DVL1		KL
DMD		FOS
TLR2		IGFBP2
BBS7		FGF21
CCL11		RACK1
MAP2K1		CYCS
MIR199A1		DLAT
CERNA3		VEGFC
MIR22		RB1
HBB		TRPV1
PRTN3		ENO2
RAF1		FOXO1
CDH1		BTK
ADCY10		XRCC5
MIR140		PSAT1
LIPA		IFNB1
ACTB		ENO1
THBD		BUB1B
ACADVL		CLU
HPS3		TRPS1
CD4		IGFBP1
NOX4		ITGA2
TRIM32		TP53BP1
STAT1		HSPA9
SOD2-OT1		AKT2
CXCR3		PAPPA
PTPRC		NRG1
CTSD		APTX
TF		CCL7
MUC5AC		PARP1
IL33		ERCC1
MYBPC3		CETP
MIR30A		TOP2B
FN1		CDKN2B
CTLA4		CFLAR
CD8A		GSR
KCNN4		CEBPA
ACE2		HESX1
GDF1		GSS
RHOA		PROP1
TMEM138		EHMT2
BBS5		TNFRSF11A
MYH11		ADCY6
WNT5A		MAP3K7
EDNRB		POLD1
POSTN		PTGES
AHI1		RAD51
IFIH1		CTF1
CBL		PRKAA2
STX1A		HTT
DYNC2H1		STAT5A
MIR34C		PLAUR
ARG1		CD55
PINK1		NGF
ANKS6		COQ7
TTR		TP73
F5		MAP3K14
GBE1		EPOR
SDHA		GHRHR
DNAH11		SIRT6
BBS10		S100B
OAS1		CCL21
MIR204		CCNA2
RYR2		PYCR1
MIR143		KCNA3
NPC2		TOP1
PRF1		HDAC3
MKKS		PTPN1
HLA-DQA1		GRB2
NEU1		PIN1
ZFPM2		MMP10
GREM1		TIRAP
SLC9A3		YWHAZ
GUSB		EFEMP1
PKD2		CCL26
NR1H4		PIK3R1
FLNC		IRS1
FOXP3		PLCG2
LGALS3		HDAC1
HPS5		BIRC3
CCR2		CD9
KCNMA1		E2F1
BMP7		HTRA2
TUBA1A		PPM1D
BBS12		DLL3
MIR29A		GPX1
BBS9		BAK1
WT1		UCP2
TGFA		CCL20
SCNN1G		ATF4
HPS6		TBP
ARL13B		ADH1B
VCL		MAP3K5
SLC26A9		HSF1
CEACAM3		ATG5
MIR146B
EFEMP2
DNAAF3
ITGAM
AGTR2
ATP7B
NAGLU
RYR1
COPD
SNAI2
ARSA
SHH
CCDC39
SLC37A4
ABCC8
MIRLET7D
ARSB
CCDC40
ADRB2
APOB
SERPINC1
ABCB4
ANKRD1
TTC21B
SPINK1
TBX20
KRT18
GSTM1
CXCR2
TTC8
SEMA3E
WRAP53
TET2
KIT
NHLRC2
PLAT
NPC1
ARL6
MIR146A
SLC22A5
CYP27A1
IFNA1
NIPBL
SHOC2
PTCH1
STAT4
ADGRV1
CHI3L1
TUG1
PSAP
CD274
G6PC1
SLC25A13
NKX2-6
AGL
SHOX
FGF8
F3
PTPN22
FRMD7
PRKG1
HSD17B4
HFE-AS1
ASL
ASS1
HP
CACNA1C
LPL
FBN2
GSTM3
SELP
EPCAM
EPO
PHGDH
ACTA1
NOD2
FMR1
MMP8
LAMA3
IDUA
LIG4
SLC6A14
MIR29B1
VDR
SMAD7
RSPH3
DIPK1A
CERS1
RIT1
SERPINH1
LZTR1
CASP3
TNXA
GALC
CR1
IDS
PDGFA
ROR2
THBS1
ASAH1
DHCR7
EZH2
PROKR2
AQP1
IGFBP5
SOS2
PEX6
SPARC
GPT
LINC02605
KMT2D
PKD1
DNAI2
TULP3
RSPH1
ALOX5
IFT140
SDHB
S100A9
BAG3
PRKN
GCDH
EDN3
CCL17
PLXND1
TLR3
DNAH8
DNAAF2
SPRED1
LAMC2
GLI3
DNAAF1
RNASE3
LYST
SDCCAG8
FGFR2
CD44
CYBB
CPT2
PEX1
DNAH1
NPHS1
TSLP
LRP5
SELE
KNG1
RSPH9
S100A4
SGCD
KCNQ1
CDH2
MET
ADAR
S100A8
DCN
CCDC103
GALNS
IL11
CDKN2B-AS1
PDP1
TTN-AS1
FENDRR
DYSF
GNAS
MIR133B
ZEB2
CD34
THPO
GFI1
XPR1
LTA
MIR486-1
CCR4
LTBP1
ZNF423
SOX11
MIR142
CXCL9
MMACHC
RNASEH2B
BCS1L
FKRP
FKTN
GLIS2
CLN3
FGF17
CD163
PLA2G6
FANCB
SCO2
MIR145
MIR126
IDH2
ENPP1
DNAAF11
LINC01672
VPS13B
ABCA1
MEFV
IVD
FLCN
MIR193A
TYR
MIR335
GSN
MAP2K2
CCL22
MAPK1
CFAP298
VIP
PRSS1
SMAD6
MIR34A
NOX1
DNMT1
SUMF1
MYORG
LPAR1
APOA1
KRT8
SMAD1
LAMP2
MYL2
HLA-DPB1
CD247
VIM
SURF1
GRP
IL9
FLT4
ANGPT1
DGUOK
CHIT1
SOX10
POLE
ABCB11
STXBP2
CALM3
OTC
NOS1
MIR150
RASA2
CXCR1
WNT3A
IL1RL1
PNPLA6
ACD
AQP5
FIP1L1
MECP2
SLC26A4
MTTP
MT-ND1
RRAS
SNORD118
L1CAM
SDHD
FANCL
FOXRED1
KCNH2
NF2
MITF
IL12B
GNPTAB
LAMA2
SOCS1
ACVR1
FBLN5
RASA1
PDE4A
ACADM
DOCK6
MT-CO2
CCR7
MIRLET7C
C3
SETBP1
ARHGAP31
NDUFS4
PCCB
IL4R
MIR210
SLC6A4
PDHA1
ABCC9
CXCL11
PKP2
LOXL2
CCR5
VHL
DTNBP1
PDE5A
GNRH1
PCCA
SGSH
ABCC10
ABCD1
AARS2
MGP
CASP1
ALDH5A1
HBA1
PARK7
GSTT1
GGT1
HADHA
LYN
TMX2-CTNND1
FOXJ1
NDUFAF6
EVC2
SETD2
FHL1
CAPN3
DICER1
RAG1
ADM
KCNJ2
GATA2
CDH5
HLA-A
MYPN
HGSNAT
NFU1
ENPP2
TAFAZZIN
SNCA
MT-ND5
MIR30D
IRF5
LRPPRC
HDAC9
SCN1B
ANOS1
KRT7
SLC34A1
CSF1
SCN4A
FUCA1
FLNB
MAN2B1
PEX26
DLL4
CLN8
PEX7
RBPJ
PSMB8
PEX2
FCGR3A
RMRP
GATA5
PEX19
ALG1
TPP1
MYL3
FANCA
IL13RA2
PPT1
GPC3
MID1
CALCA
NLRC4
B2M
FHIT
KRT5
TRPC6
PEX16
IL22
XDH
OCA2
MIR23A
MCOLN1
HEXA
NDUFAF2
BTD
GNS
DNMT3A
SLC25A4
MED12
FTL
ZIC3
KIF15
TWIST1
PEX3
LRRK2
PEX10
ABCC2
SLC25A20
MIR423
LDLR
ETFA
PEX13
CCND1
CTSF
STX11
DLD
PEX12
CCN4
SCARB2
EPG5
HSPA4
PEX14
MT-CO3
CYP7B1
MRC1
NT5E
AMT
NHERF1
BRIP1
DPYD
NSD1
THY1
COL4A3
PMM2
ITGB6
PLA2G2A
TUBB2B
GAS5
JAK3
CD86
HAMP
NDUFS7
ASPA
S100A1
UNC13D
SCN8A
MGST1
CHRND
TBX3
FCGR3B
MMUT
RAPSN
ALPL
CHRNE
CXCL13
ZEB1
COPA
SOX2
GLDC
ATP8B1
MIR130A
RBM20
TOR1A
TREX1
CSF1R
IDH1
MIR214
BDNF-AS
FAH
ALDH3A2
ACP5
FBXL4
MIR98
STAT6
DNAJC5
TARDBP
MT-TL1
TCAP
GNAQ
SLPI
SYP
AMACR
ARX
MUSK
FANCF
RBP4
SCN1A
MIAT
HEXB
COL5A1
XPC
FGF9
MIR409
SLC40A1
PXDN
MIR221
RARS1
F9
HS6ST1
FGA
NDUFAF5
SACS
TYMP
SGCA
DSG2
ACTN2
MIR29C
AP3D1
HTR2A
SALL1
TGM2
SH2B3
PLP1
GFAP
JUP
ANGPT2
SNAI1
RRM2B
ACTG1
LOXL1
TRIM21
PPP1CB
PDHB
HPRT1
IFNGR1
DOCK8
FANCI
MFSD8
TTPA
F2R
MMAA
SOX9
TYMS
TNNC1
FOXP1
UMOD
PNPLA2
RARS2
ANO10
HNF1A
FANCE
SLC2A10
CLN5
PDHX
SALL4
IL3
APCS
HCK
TLR9
NAT2
BBIP1
HSPG2
MIR301A
MIR708
BAAT
LDB3
PLN
HHIP
CYP2E1
POR
CALM2
BCKDHB
MIR26A1
CD80
TMEM43
TTC7A
SELENON
HSP90AB1
XIST
SLC6A8
LRBA
HSPB1
MIRLET7B
BCKDHA
TOR1AIP1
CYP2C9
LBR
EFHC1
FHL2
SLC6A3
TRPV4
ACTG2
DBT
MIR124-1
NR0B1
HCFC1
KANSL1
MIR342
TH
AGA
SCGB3A2
GCH1
MYOD1
PDCD1
MIR199B
UNC119
MIR499A
DOK7
AGK
PITX2
FANCD2
MIR483
TAC3
MANBA
SERPINE2
SEC61A1
TMEM70
ETHE1
RMND1
BGN
CYP17A1
HNF1B
PRKAR1A
SAMHD1
MAGT1
CD79A
SLC19A3
PF4
FANCC
GAMT
FOXH1
RAD21
ALK
MEN1
ITGB1
CCR6
COL2A1
ADRB1
MIR338
MIR494
CYP1A1
TWNK
PWAR1
PSEN2
SMAD5-AS1
ENTPD1
EPAS1
PALB2
ADAM17
MMAB
PTGIR
GALK1
ANXA5
CLCN5
TEK
FRAS1
FGF18
STING1
MIR16-1
COL14A1
WNT7B
ATP12A
FANCG
RNASEH2C
CMA1
AIRE
EARS2
MSH6
DNM2
FREM2
PIEZO2
GUCY2C
EIF2AK3
CASP8
ERBB3
MUC5B-AS1
CX3CR1
ATF6
CD40
MIR27B
MLC1
CCR3
ATP5F1A
NTRK2
ILK
SOD3
TFR2
HBA2
MIR200B
MYBPC1
WDR11
MYO5B
INSL6
EXOSC3
CST3
PROK2
SGCG
MME
POMT1
MC1R
ETFDH
PGK1
MED13L
CTRC
MYH9
MPV17
MIR122
HOXD13
PC
ECE1
COL4A5
CSRP3
MUTYH
BRD4
UGT1A1
ALDH7A1
CRYAB
CAPNS1
DNASE1
ADAMTS13
MT-TS1
KCND3
IL12A
GATA3
EPX
PHKG2
EOGT
LCN2
HDAC8
CHRNA4
POLGARF
RSPO2
IL12RB1
BLOC1S5
MSH2
PTX3
MCEE
COL6A3
PAX3
ABCB7
KDM6A
CD68
LONP1
MT-TH
PAX2
HJV
KITLG
RAB27A
MIR196A1
ABCG5
KCNJ5
HOTAIR
DNM1L
IGHE
ANK2
BGLAP
MFN2
MCCC2
NDUFS2
UNC45A
APOA5
ATP1A2
YY1
PCSK9
LMNB2
LBP
RAG2
MYH14
SMARCB1
DDR1
DEFA1
SUCLA2
DEFB1
LTF
APOH
SMC1A
FGF16
SLC25A3
JAK1
CYP19A1
HMGA2
CYP11A1
CALM1
PIGN
PNP
FAT4
TALDO1
GABRG2
MALT1
LARS2
CDH23
MECOM
MIR30B
SMC3
SNHG5
ADAMTS2
MIR99A
CA2
DDB2
CHRNA7
YWHAE
CDKN1C
HTRA1
ALDH18A1
FGF20
MIR320A
HYLS1
AGRN
NEB
LINC-PINT
HOPX
PODXL
MIR132
RNF216
TNC
COL5A2
PIGA
MEF2C
A2ML1
ITGB3
ABCG8
PLOD1
APC
G6PC3
PYGL
DSC2
ETFB
SMARCA2
PVT1
RAC1
SEPSECS
FLII
TCF4
KISS1R
IL17F
PXDNL
MIR144
ITPR1
GNA11
ATP7A
TFAP2B
SERPINB1
MT-ND6
STXBP1
ERBB4
VPS13A
ATP2B4
POMC
ARID1A
PSMA3
QARS1
HSPA5
ALAS2
RNASEH2A
COL4A4
CHGA
F13A1
PROS1
TRMU
POMT2
CYP24A1
TREM2
BMP10
JPH2
ACVR2B
TNFSF12
MT-TQ
KCNH1
CALML3
GMPPB
PHKA2
DHFR
POLR1C
ADSL
KCNQ3
AIMP1
MIR208B
ITGAV
TXNRD2
TUBB4A
BLOC1S6
BOLA3
CRELD1
PIEZO1
CYP27B1
CHKB
EYA1
SCN9A
CRB2
SMN1
G6PD
CYP2D6
ATP2A2
MIR195
BLOC1S3
ERLIN1
SLC12A6
AHCY
LOC110121269
BTNL2
LOC129999976
NAGA
MYL4
TRPM4
XBP1
CTHRC1
LOC126806425
TRB
CHAT
HMGCR
KCNQ2
SLC51B
GLI2
ACSL4
TBC1D24
TPM2
SNORD15A
ACAD9
FXN
HLA-G
XRCC1
TNXB
PTRH2
CPT1A
EIF2B4
XPNPEP3
CKMT1B
MIR200A
TRAPPC11
HUWE1
PIK3C3
MTHFD1
PNPLA3
APLN
POMGNT1
TAP2
MRE11
CYP21A2
HOGA1
COL7A1
IRF1
CTCF
PHKB
MYOT
OCRL
MIR27A
MHRT
MYO5A
PRL
LRMDA
LCK
DAG1
ATRX
LEFTY2
IFNA2
HTR2B
SLC26A2
KRT17
COX6B1
LTBP2
AVP
DCLRE1C
ADA2
LPAR2
CSF3R
MIR200C
WAS
SBDS
PANK2
LOC106627981
PCDH19
PSMC3
NR3C2
DOLK
CHRNA1
CCND2
MFAP5
LPCAT1
SLC29A3
SF3B4
CLCN4
SGK1
C2CD3
AKAP13
XRCC4
CANX
CTSG
LOC126861898
CDKN3
SUCLG1
KRT19
MYOZ2
SERPINA3
GATM
ISG15
MT-TG
DNAJB6
CYP11B1
DEFB4A
ATP6V0A2
FGF13
IARS1
OPA1
TCOF1
SLC18A3
TRIM63
SOX3
TAC1
ASCL1
CDKN1B
ITGAX
PDLIM3
MAPKBP1
PGM1
MIR378A
ADCYAP1
BSG
SYNE1
DEPDC5
KCNE5
NTRK3
SLX4
LPAR6
PGF
RPL36A-HNRNPH2
GZMB
FGF4
ALDH1A2
FGF3
UBR1
SMO
NRXN1
TMPRSS2
PRDM16
FGF22
VPS33B
DKK1
MT-TS2
CD28
DCHS1
LOC129931597
CYP11B2
FANCM
COMT
MT-TK
RUNX2
VTN
PUS1
CASQ2
LACTB
PRG2
NPPC
ATP4A
NPY
FOXG1
NALCN
KCNE2
CORO1A
AXIN2
CD27
NEBL
DMBT1
PRRT2
SLC4A4
NBAS
CYBA
MIR31
MRPS22
SCN2B
UBE3A
CA4
SMARCE1
PRSS2
PHF6
PDPN
CTNNA3
MIR192
PYGM
CLPB
XRCC2
FH
DDR2
NSUN2
NDUFA9
SPTAN1
MAPK7
MIR148A
FGF6
MT-TD
CSTB
TRDN
KCNE1
WWOX
COX10
GFM1
CACNA1G
ANXA2
FOXC2
TBK1
IFT43
SRF
ARID1B
PROC
MIR7-3HG
MAT2A
FLNC-AS1
HBG2
F10
LINC01554
BPI
FGF5
TRPC1
DDX3X
TNFRSF6B
STK4
ATP13A2
DDC
STAR
SLC24A5
SMARCAL1
HTR1B
GNE
AGXT
PIK3C2A
EPRS1
NEXN
WFS1
CCDC141
NDUFS1
ROCK1
TRIM37
BAP1
MASP2
TUBB2A
NME1
CCNQ
ADGRG6
MIR93
ATP1A3
KCNJ10
MT-TI
DARS2
SLC9A6
DCLRE1B
LGI4
SLCO1B1
BICD2
AFG3L2
MMP19
DLK1
TMPO
FNIP1
KIF5B
KCND2
AKAP9
NAA10
TIMP3
EZR
GALT
LAMA5
IREB2
KRIT1
UPF1
TUBB
GARS1
MIR25
NTRK1
CHRNB1
ANKRD11
MIRLET7E
TFRC
UTS2
TAP1
NTS
ECHS1
TLX1NB
PRKCSH
VDAC1
COL6A1
FBXO32
VPS33A
NFATC2
MYOCD
NPM1
CEP83
TLL1
KCNE3
ACOX1
WASHC5
ABCC1
PLA2R1
TRPC3
PRKD1
SDHAF2
KMT2A
YAP1
AAAS
KCNQ1OT1
DDAH1
MAGEL2
RUNX1
CADM1
CYP1A2
AFP
CLDN1
COX5A
HABP2
CHRM3
SPG7
PDSS1
RAB23
MIR410
NCF1
RAC2
UBA1
LIG3
HLA-DPA1
LMF1
SPG11
MIR197
KISS1
SOCS3
FSHB
CACNA1D
SYNE4
ACADS
MIR9-1
EEF1A2
XK
GPR143
PRICKLE2
VIPAS39
MIR205
HDAC4
NPR2
GP1BA
MTM1
REV3L
TRAF3IP1
RBCK1
D2HGDH
ZFYVE26
WDR45
CORIN
FA2H
STAMBP
COQ8B
IL6R
CHCHD10
SLC25A15
FGF1
DPP4
TBCK
MLPH
LRP4
FOXP2
PPP1R13L
MLYCD
HNF1A-AS1
VARS2
MYH3
DAAM2
LARS1
TIMMDC1
CLTC
CLCN3
IRF6
SELL
YARS2
SERPINI1
DBR1
SGCE
PTPN2
TKT
FARS2
PORCN
TPH1
F8
LPAR3
DUSP6
EYS
MIR29B2
TRA-TGC7-1
PIGV
POLR3A
FAN1
RAD51C
DCAF17
SLC12A2
DIS3L2
CNTNAP2
PEPD
MIR125B1
LMBR1
CEP85L
PDE4D
PCDH15
CTSA
TMCO1
COQ8A
SLC26A3
AP4E1
PTHLH
LBX1
CYP3A4
MIR125B2
GPHN
RELN
GHRL
GDPD3
TNFSF10
TAGLN
SLC51A
CFC1
GRIN2B
CTSS
PGR
BIRC5
NEAT1
FOLR1
LMBRD1
GJC2
CYP1B1
COQ2
HSD3B2
B4GALT7
TGIF1
LOC126806423
MIR455
MB
SKIC3
GPD1L
VPS35
CHRNA3
MIR141
EYA4
MUC4
PITX1
MSN
PON2
FASN
PLEC
HULC
STX1B
DHODH
DYRK1A
SYNGAP1
MMEL1
TYK2
USB1
POLG2
NFIX
PSMC4
TUFM
UTP4
CR2
ACHE
WNT1
ISCU
MUC2
ACTN4
FKBP5
FADD
PLOD2
KEAP1
GPI
MTO1
TM6SF2
MT-TL2
HCN1
FOXC1
ADORA2A
VPS11
SLC25A12
HSP90B1
PITRM1
ANXA1
CHD8
NSDHL
XPO1
NDUFS8
TNFRSF13B
ATL1
UQCRC2
PTH
CFH
LAMA4
BLTP1
MCCC1
SEMA3A
CX3CL1
GTPBP3
RAB39B
SPECC1L
GBA2
NPR3
MIR212
ATP6AP2
KIF5A
DNASE2
CKM
P2RX7
MYLK2
ANK3
KCNJ11
TMSB4X
GOSR2
BCL6
NDUFA13
TPO
TACO1
GDPD1
CYP7A1
USP8
DPYS
HSPA1L
EIF2B5
SERPINF1
ALG2
GRM1
PURA
PIGO
NHLRC1
CDH3
MT-TM
MIR222
MX1
PRNP
IL1RAPL2
PIGT
IKZF1
NQO1
AHSP
HIBCH
SDHAF1
CCK
FTH1
ABCC4
FBXO7
LOC126805877
MT-ATP6
SCT
LINC-ROR
AP4M1
COQ9
PHKA1
CTSB
TRPC4
ARG2
IL18R1
POLR1D
TJP2
RARA
AP1S2
LDHA
OBSCN
SLC39A8
SLC25A1
KARS1
ERLIN2
TREM1
PDE3A
EDN2
TRNT1
KLF2
CYLD
SLC30A10
DTNA
SLC35A2
NIPA1
SNX14
OGG1
ANO1
TTC19
ABHD5
ALPK3
FBXW7
DSG2-AS1
ACAT1
GCOM1
PRICKLE1
CRHR1
PRODH
SPART
MIR124-3
THOC2
IFT74
MIR203A
CD209
CHMP2B
CHRM2
KCNA1
PTGS1
IL12RB2
MYZAP
ETV6
SNTA1
CHD2
SLC4A1
LOC101927055
LOC126806421
KCNA2
PSMA4
MTRFR
RANBP2
PMPCA
ASCC1
GPSM2
BCL11A
FURIN
CTNS
EMSLR
CD19
COQ4
LDLRAP1
DARS1
MYLK3
HYCC1
NEDD4L
HOTTIP
AHR
MYO6
DPP6
CAPN2
ADORA1
RPL10
GLO1
MIR183
LIMK1
ITGA2B
PSMB4
PHYH
MUC16
RNF5
ADORA2B
FABP3
GJC1
FAR1
TFAM
ALDOA
ELOVL4
HAND2
NPRL3
CAST
MTFMT
HNF4A
COLQ
MIR191
ADRB3
DPM2
SLC25A22
LOC129935183
NUBPL
S100A12
SERPINF2
TTBK2
SLC38A8
CHRNG
NDUFA12
TNFRSF10A
PHOX2B
COMP
CUL7
STX3
CKMT2
TG
IHH
GJD2-DT
LRRC56
BCR
HAX1
MIR497
GATAD1
TLR1
FSCN1
GHSR
TARS2
PRDX2
COL18A1
LRP1
SLC46A1
CYP3A5
NARS2
TPM3
RETN
IL1RAPL1
KIF1A
GAD1
SEMA7A
PTS
TYRP1
WNT4
CCDC22
LAMP1
LIG1
MIR96
NFATC1
POU3F4
LOC107133510
GNB1
SPINT2
MAGI2
HARS2
CUL4B
ECM1
HLA-C
SH2D1A
CHD4
EPM2A
SCN3A
HAVCR2
PRDX6
AUH
AOC1
TSEN54
RAB4B-EGLN2
SRPX2
PNKD
DOCK7
COL11A1
SLC16A2
CHRNA5
PRPS1
ACVR2A
PPP2R2B
DNM1
SIK1
TGFBR3
TANGO2
HADH
MIRLET7A1
HSPH1
CCR1
VCAN
GFPT1
MIR185
ITK
NOL3
FCGR2B
SHBG
SLC52A3
EXOSC10
NDUFAF4
PKM
IFRD1
DNA2
RAB3GAP2
GYPA
PLA2G4A
PSMA7
MARS2
P2RY2
TJP1
ENOSF1
MICA
TK2
CD63
LOC129935182
TIMP4
TRPM7
LYRM7
PGAP1
GDI1
FLAD1
MIR196A2
MIR128-2
FASTKD2
PLCB1
PSMD3
MKI67
KAT6B
ATP8A2
PCAT1
VIPR1
KCTD17
SPAST
LRRC10
ATP2B3
SPR
TIMM8A
L2HGDH
SLIT2
CALML5
SNAP25
DPAGT1
NFAT5
MIR18A
EIF2B2
COL6A2
ALOX5AP
TRMT5
P4HB
PTGER2
FGB
CYSLTR1
ESR2
SETX
IRF3
EGLN1
IRF4
CDK4
GP6
OSM
BID
OXT
OCLN
HTR3A
[truncated: 844 more rows]
