# Supplementary material for: Resveratrol attenuates pulmonary fibrosis by inhibiting alveolar epithelial senescence via targeting SASP-related proteins: an integrated bioinformatics-experimental study
Source: Front Pharmacol. 2025 Nov 26;16:1680998. doi: 10.3389/fphar.2025.1680998 (PMC12689916; doi:10.3389/fphar.2025.1680998)
Supplement: Supplementary file 13 [file Table10.csv]

Top 10 in network string_interactions%20(549fc%201.5).tsv ranked by MNC method
Rank	Name	Score
1	FN1	70.0
1	IL6	70.0
3	AGT	45.0
3	SERPINE1	45.0
5	MMP2	44.0
6	JUN	43.0
7	CXCL8	41.0
8	CDH1	35.0
9	FOS	31.0
10	PTGS2	30.0
