# Supplementary material for: Resveratrol attenuates pulmonary fibrosis by inhibiting alveolar epithelial senescence via targeting SASP-related proteins: an integrated bioinformatics-experimental study
Source: Front Pharmacol. 2025 Nov 26;16:1680998. doi: 10.3389/fphar.2025.1680998 (PMC12689916; doi:10.3389/fphar.2025.1680998)
Supplement: Supplementary file 14 [file Table5.csv]

MCC	MNC	Degree	MNC|Degree	MCC|MNC|Degree
MYC	HSP90AA1	CTNNB1	IL6	JUN
BCL2			EGFR	TP53
ESR1			TNF	NFKB1
EP300			IL1B	STAT3
CREBBP				AKT1
